# Supplementary material for: Structural Stability Comparisons Between Natural and Engineered Group II Chaperonins: Are Crenarchaeal “Heat Shock” Proteins Also “pH Shock” Resistant?
Source: Microorganisms. 2024 Nov 18;12(11):2348. doi: 10.3390/microorganisms12112348 (PMC11596651; doi:10.3390/microorganisms12112348)
Supplement: Supplementary file 1 [file microorganisms-12-02348-s001.zip]

Archive with 1 entries (1 files):
- microorganisms-3276822-supplementary.pdf
